# Supplementary material for: Distribution and diversity of cultured endophytic fungi in Gentiana straminea Maxim. at different altitudes on the northeastern Qinghai-Tibetan Plateau
Source: Front Microbiol. 2024 Oct 24;15:1466613. doi: 10.3389/fmicb.2024.1466613 (PMC11541051; doi:10.3389/fmicb.2024.1466613)
Supplement: Supplementary file 12 [file Table_1.XLSX]

## Sheet: Sheet1
Table 1 Sampling information of G. straminea
Code	soure	longitude	latitude	Elevation
		(E)	(N)	(m)
XN	Xining	101°45′21.57″	36°37′00.73″	2230
HZ	Huzhu	101°54′06.25″	37°00′15.68″	2859
MY	Menyuan	101°17′93.59″	37°38′39.28″	3322
MD	Maduo	98°53′51.18″	35°05′94.27″	4346
