# Supplementary material for: Distribution and diversity of cultured endophytic fungi in Gentiana straminea Maxim. at different altitudes on the northeastern Qinghai-Tibetan Plateau
Source: Front Microbiol. 2024 Oct 24;15:1466613. doi: 10.3389/fmicb.2024.1466613 (PMC11541051; doi:10.3389/fmicb.2024.1466613)
Supplement: Supplementary file 13 [file Table_2.XLSX]

## Sheet: Sheet1
Supplementary Table 2 The classification of endophytic fungi from G.straminea
Number	Classes	Orders	Families	Genera	Species	Operational Taxonomic Units	Genebank	Query cover	Per.ident
NG-1	Sordariomycetes	Hypocreales	Nectriaceae	Fusarium	Fusarium fujikuroi	OTU-01	MG543727.1	0.98	0.994
NG-2	Dothideomycetes	Pleosporales	Leptosphaeriaceae	Leptosphaeria	Leptosphaeria sp.	OTU-02	FJ025157.1	0.98	0.991
NG-3	Eurotiomycetes	Chaetothyriales	Herpotrichiellaceae	Phialophora	Phialophora sp.	OTU-03	MT576440.1	0.97	0.995
NY-1	Dothideomycetes	Mycosphaerellales	Mycosphaerellaceae	Septoria	Septoria phlogis	OTU-04	MT160804.1	0.9	0.983
NG-4	Dothideomycetes	Pleosporales	Leptosphaeriaceae	Leptosphaeria	Leptosphaeria sp.	OTU-02	HQ637317.1	0.95	0.998
NG-5	Leotiomycetes	Helotiales	Helotiales incertae sedis	Cadophora	Cadophora luteo-olivacea	OTU-03	MG745828.1	0.98	0.992
NJ-1	Sordariomycetes	Hypocreales	Nectriaceae	Fusarium	Gibberella intermedia	OTU-05	JN624895.1	0.98	0.998
NJ-2	Dothideomycetes	Pleosporales	Leptosphaeriaceae	Leptosphaeria	Leptosphaeria sp.	OTU-02	FJ025157.1	0.99	0.995
NY-2	Sordariomycetes	Hypocreales	Nectriaceae	Fusarium	Fusarium oxysporum	OTU-06	MT913035.1	0.99	0.996
NY-3	Leotiomycetes	Helotiales	Dermateaceae	Neofabraea	Neofabraea sp.	OTU-07	KT273954.1	0.98	0.992
NY-4	Sordariomycetes	Hypocreales	Nectriaceae	Fusarium	Fusarium fujikuroi	OTU-05	MT864359.1	0.99	0.994
NJ-3	Mucoromycetes	Mucorales	Mucoraceae	Mucor	Mucor hiemalis	OTU-08	FJ025148.1	0.99	0.995
NG-6	Sordariomycetes	Hypocreales	Nectriaceae	Fusarium	Fusarium proliferatum	OTU-09	MG543758.1	0.99	0.992
MY-1	Dothideomycetes	Cladosporiales	Cladosporiaceae	Cladosporium	Cladosporium allicinum	OTU-10	MK387877.1	0.95	0.988
MY-2	Dothideomycetes	Pleosporales	Phaeosphaeriaceae	Phaeosphaeria	Phaeosphaeria sp.	OTU-11	MK595573.1	0.98	0.993
MG-1	Dothideomycetes	Pleosporales	Didymellaceae	Leptosphaerulina	Leptosphaerulina australis	OTU-12	KF381084.1	0.98	0.992
MG-2	Dothideomycetes	Pleosporales	Leptosphaeriaceae	Leptosphaeria	Leptosphaeria sp.	OTU-02	FJ025157.1	0.98	0.991
MJ-1	Leotiomycetes	Helotiales	Sclerotiniaceae	Botryotinia	Botryotinia sp.	OTU-13	KX378873.1	0.98	0.994
MY-3	Dothideomycetes	Pleosporales	Leptosphaeriaceae	Leptosphaeria	Leptosphaeria sp.	OTU-02	FJ025183.1	0.96	0.998
MY-4	Dothideomycetes	Mycosphaerellales	Mycosphaerellaceae	Sphaerulina	Sphaerulina sp.	OTU-14	MK595594.1	0.98	0.996
MY-5	Dothideomycetes	Mycosphaerellales	Mycosphaerellaceae	Sphaerulina	Sphaerulina sp.	OTU-15	MK595594.1	0.95	1
MJ-2	Leotiomycetes	Helotiales	Helotiales incertae sedis	Cadophora	Cadophora sp.	OTU-16	MW268780.1	0.96	0.956
MG-3	Eurotiomycetes	Chaetothyriales	Herpotrichiellaceae	Phialophora	Phialophora mustea	OTU-03	MK102700.1	0.97	0.996
MY-6	Dothideomycetes	Mycosphaerellales	Mycosphaerellaceae	Sphaerulina	Sphaerulina sp.	OTU-14	MK595594.1	0.98	0.994
MY-7	Sordariomycetes	Hypocreales	Nectriaceae	Fusarium	Fusarium tricinctum	OTU-17	MT446111.1	0.98	0.996
MG-4	Leotiomycetes	Helotiales	Helotiales incertae sedis	Cadophora	Cadophora sp.	OTU-18	JN859254.1	0.97	0.975
MG-5	Dothideomycetes	Pleosporales	Leptosphaeriaceae	Leptosphaeria	Leptosphaeria sp.	OTU-02	FJ025183.1	0.98	0.996
MG-6	Dothideomycetes	Pleosporales	Leptosphaeriaceae	Leptosphaeria	Leptosphaeria sp.	OTU-02	FJ025183.1	0.98	0.995
MG-7	Dothideomycetes	Pleosporales	Leptosphaeriaceae	Leptosphaeria	Leptosphaeria sp.	OTU-02	FJ025183.1	0.97	0.998
MG-8	Leotiomycetes	Helotiales	Helotiales incertae sedis	Cadophora	Cadophora sp.	OTU-18	JN859254.1	0.96	0.976
MY-8	Dothideomycetes	Pleosporales	Leptosphaeriaceae	Leptosphaeria	Leptosphaeria sp.	OTU-02	FJ025183.1	0.97	0.998
MY-9	Dothideomycetes	Pleosporales	Leptosphaeriaceae	Leptosphaeria	Leptosphaeria sp.	OTU-02	FJ025183.1	0.97	0.996
MY-10	Dothideomycetes	Cladosporiales	Cladosporiaceae	Cladosporium	Cladosporium asperulatum	OTU-19	KU605791.1	0.99	1
MG-9	Dothideomycetes	Pleosporales	Leptosphaeriaceae	Leptosphaeria	Leptosphaeria sp.	OTU-02	HQ637317.1	0.97	0.993
MG-10	Eurotiomycetes	Eurotiales	Aspergillaceae	Penicillium	Penicillium sp.	OTU-20	MN788660.1	0.99	0.998
MY-11	Dothideomycetes	Pleosporales	Leptosphaeriaceae	Leptosphaeria	Leptosphaeria sp.	OTU-02	FJ025183.1	0.96	1
MY-12	Dothideomycetes	Pleosporales	Leptosphaeriaceae	Leptosphaeria	Leptosphaeria sp.	OTU-02	FJ025157.1	0.97	0.996
MY-13	Sordariomycetes	Hypocreales	Nectriaceae	Fusarium	Fusarium tricinctum	OTU-17	MK934343.1	0.97	1
HG-1 a	Dothideomycetes	Botryosphaeriales	Phyllostictaceae	Phyllosticta	Psiloglonium sp.	OTU-21	HG935441.1	0.98	0.998
HG-2	Leotiomycetes	Helotiales	Helotiales incertae sedis	Cadophora	Cadophora sp.	OTU-22	KF053579.1	0.94	0.994
HJ-1	Agaricomycetes	Agaricales	Psathyrellaceae	Coprinellus	Coprinellus radians	OTU-23	MN911309.1	0.97	0.988
HY-1	Dothideomycetes	Cladosporiales	Cladosporiaceae	Cladosporium	Cladosporium sp.	OTU-24	KP314716.1	0.98	1
HY-2	Dothideomycetes	Pleosporales	Pleosporaceae	Comoclathris	Comoclathris sp.	OTU-25	KC884296.1	0.98	0.993
HY-3	Dothideomycetes	Cladosporiales	Cladosporiaceae	Cladosporium	Cladosporium sp.	OTU-26	MK595490.1	0.98	1
HY-4	Dothideomycetes	Mycosphaerellales	Mycosphaerellaceae	Septoria	Septoria phlogis	OTU-27	MT160804.1	0.93	0.983
HY-5	Sordariomycetes	Hypocreales	Nectriaceae	Fusarium	Fusarium acuminatum	OTU-28	MT974003.1	0.99	0.998
HY-6	Dothideomycetes	Pleosporales	Leptosphaeriaceae	Leptosphaeria	Leptosphaeria sp.	OTU-29	FJ025183.1	0.95	0.998
HY-7	Agaricomycetes	Agaricales	Psathyrellaceae	Coprinellus	Coprinellus xanthothrix	OTU-30	MK887323.1	0.98	0.995
HY-8	Dothideomycetes	Pleosporales	Phaeosphaeriaceae	Paraphoma	Paraphoma sp.	OTU-31	KX064989.1	1	0.991
HY-9 a	Dothideomycetes	Mycosphaerellales	Mycosphaerellaceae	Septoria	Septoria sp.	OTU-15	KJ655441.1	0.96	1
HY-10	Dothideomycetes	Mycosphaerellales	Mycosphaerellaceae	Septoria	Septoria carvi	OTU-14	KX443416.1	0.95	0.998
HY-11	Sordariomycetes	Hypocreales	Nectriaceae	Fusarium	Fusarium tricinctum	OTU-28	JX179217.1	0.98	0.996
HY-12	Sordariomycetes	Glomerellales	Glomerellaceae	Colletotrichum	Colletotrichum sp.	OTU-32	MF992185.1	0.98	0.998
HY-13	Sordariomycetes	Hypocreales	Nectriaceae	Fusarium	Fusarium tricinctum	OTU-33	MK102639.1	0.98	0.973
HY-14	Dothideomycetes	Pleosporales	Leptosphaeriaceae	Leptosphaeria	Leptosphaeria sp.	OTU-02	FJ025183.1	0.97	1
HY-15 a	Dothideomycetes	Pleosporales	Phaeosphaeriaceae	Neosetophoma	Dothideomycetes sp.	OTU-34	JQ759537.1	0.98	0.996
HY-16	Mucoromycetes	Mucorineae	Mucoraceae	Mucor	Mucor sp.	OTU-35	MK188952.1	0.96	1
HY-17	Sordariomycetes	Hypocreales	Nectriaceae	Fusarium	Fusarium tricinctum	OTU-36	HM776425.1	0.97	0.974
HY-18	Mucoromycetes	Mucorineae	Mucoraceae	Mucor	Mucor hiemalis	OTU-37	LC515099.1	0.97	0.998
MJ-3 a	Dothideomycetes	Pleosporales	Phaeosphaeriaceae	Phaeosphaeria	Ascomycota sp.	OTU-38	KP899444.1	0.95	0.988
MY-14	Dothideomycetes	Pleosporales	Phaeosphaeriaceae	Paraphoma	Paraphoma sp.	OTU-39	KU179268.1	0.97	0.998
MY-15	Dothideomycetes	Pleosporales	Pleosporaceae	Alternaria	Alternaria tenuissima	OTU-40	MK752719.1	1	0.996
MY-16	Dothideomycetes	Mycosphaerellales	Mycosphaerellaceae	Septoria	Septoria sp.	OTU-15	KT291426.1	0.95	0.996
MY-17 a	Dothideomycetes	Pleosporales	Phaeosphaeriaceae	Phaeosphaeria	Dothideomycetes sp.	OTU-41	MW269196.1	0.94	0.994
MY-18	Dothideomycetes	Pleosporales	Didymellaceae	Neoascochyta	Neoascochyta sp.	OTU-42	MF971898.1	0.99	0.994
MY-19	Dothideomycetes	Pleosporales	Didymellaceae	Neoascochyta	Neoascochyta sp.	OTU-42	MF971898.1	0.98	0.996
MY-20	Dothideomycetes	Pleosporales	Pleosporaceae	Alternaria	Alternaria alternata	OTU-40	KJ173524.1	0.99	1
MY-21	Dothideomycetes	Pleosporales	Phaeosphaeriaceae	Paraphoma	Paraphoma sp.	OTU-43	KX064989.1	0.99	0.994
MY-22	Dothideomycetes	Pleosporales	Phaeosphaeriaceae	Paraphoma	Paraphoma sp.	OTU-43	KT269909.1	0.98	0.996
MY-23	Dothideomycetes	Pleosporales	Leptosphaeriaceae	Leptosphaeria	Leptosphaeria sp.	OTU-44	JX401979.1	0.96	0.994
MY-24	Dothideomycetes	Pleosporales	Phaeosphaeriaceae	Neosetophoma	Neosetophoma samarorum	OTU-45	KX067820.1	0.98	0.996
MY-25	Dothideomycetes	Pleosporales	Phaeosphaeriaceae	Neosetophoma	Neosetophoma cerealis	OTU-46	MT223822.1	0.99	0.996
MY-26 a	Dothideomycetes	Pleosporales	Phaeosphaeriaceae	Phaeosphaeria	Phaeosphaeria sp.	OTU-47	KP899444.1	0.96	0.99
MY-27 a	Dothideomycetes	Pleosporales	Phaeosphaeriaceae	Phaeosphaeria	Phaeosphaeria sp.	OTU-38	KP899444.1	0.96	0.988
XG-1	Eurotiomycetes	Eurotiales	Aspergillaceae	Aspergillus	Aspergillus niger	OTU-48	MT729936.1	0.99	0.995
XG-2	Sordariomycetes	Hypocreales	Nectriaceae	Fusarium	Fusarium tricinctum	OTU-49	KJ598871.1	0.97	0.996
XG-3	Dothideomycetes	Pleosporales	Didymellaceae	Nothophoma	Nothophoma quercina	OTU-50	KU973720.1	0.98	0.998
XG-4	Sordariomycetes	Hypocreales	Stachybotryaceae	Stachybotrys	Stachybotrys sp.	OTU-51	MH050436.1	0.98	0.996
XG-5	Sordariomycetes	Hypocreales	Nectriaceae	Fusarium	Fusarium sp.	OTU-17	MH790320.1	0.96	0.996
XG-6	Leotiomycetes	Helotiales	Helotiales incertae sedis	Cadophora	Cadophora malorum	OTU-52	LC085207.1	0.97	1
XG-7	Sordariomycetes	Hypocreales	Hypocreaceae	Trichoderma	Trichoderma sp.	OTU-53	MK870864.1	1	0.993
XG-8	Dothideomycetes	Pleosporales	Didymellaceae	Calophoma	Calophoma complanata	OTU-54	MF062525.1	0.98	0.994
XJ-1	Leotiomycetes	Helotiales	Sclerotiniaceae	Botryotinia	Botryotinia sp.	OTU-55	KX378873.1	0.98	0.996
XJ-2	Eurotiomycetes	Eurotiales	Aspergillaceae	Aspergillus	Aspergillus fischeri	OTU-56	KY204010.1	0.97	0.979
XJ-3	Sordariomycetes	Hypocreales	Nectriaceae	Fusarium	Fusarium sp.	OTU-17	MH790320.1	0.99	0.994
XJ-4	Sordariomycetes	Hypocreales	Nectriaceae	Fusarium	Fusarium sp.	OTU-17	MH790320.1	1	0.996
XJ-5	Agaricomycetes	Russulales	Peniophoraceae	Peniophora	Peniophora nuda	OTU-57	MT859929.1	0.98	0.993
XJ-6	Dothideomycetes	Pleosporales	Pleosporaceae	Alternaria	Alternaria solani	OTU-40	LC339938.1	0.99	0.998
XJ-7	Sordariomycetes	Hypocreales	Nectriaceae	Fusarium	Fusarium tricinctum	OTU-28	MT889660.1	0.99	0.996
XJ-8	Agaricomycetes	Agaricales	Psathyrellaceae	Coprinellus	Coprinellus xanthothrix	OTU-58	HF543673.1	0.99	0.955
XJ-9	Sordariomycetes	Hypocreales	Nectriaceae	Fusarium	Fusarium tricinctum	OTU-28	MN907441.1	0.98	0.998
XJ-10	Sordariomycetes	Hypocreales	Stachybotryaceae	Myrothecium	Myrothecium sp.	OTU-59	JF819155.1	0.95	0.985
XJ-11	Dothideomycetes	Pleosporales	Periconiaceae	Periconia	Periconia sp.	OTU-60	KT291055.1	0.96	0.998
XJ-12 a	Dothideomycetes	Pleosporales	Didymellaceae	Epicoccum	Epicoccum nigrum	OTU-61	KM434177.1	0.99	0.998
XJ-13	Sordariomycetes	Hypocreales	Nectriaceae	Fusarium	Fusarium sp.	OTU-17	MH790320.1	0.97	0.996
XJ-14	Sordariomycetes	Hypocreales	Nectriaceae	Fusarium	Fusarium tricinctum	OTU-49	KY703413.1	0.99	0.994
XY-1	Dothideomycetes	Pleosporales	Pleosporaceae	Alternaria	Fusarium equiseti	OTU-40	MT448883.1	0.99	0.993
XY-2	Dothideomycetes	Pleosporales	Pleosporaceae	Alternaria	Alternaria tenuissima	OTU-40	JN088227.1	0.98	0.996
XY-3	Dothideomycetes	Pleosporales	Pleosporaceae	Alternaria	Alternaria sp.	OTU-40	MK649969.1	0.99	0.996
XY-4	Dothideomycetes	Pleosporales	Pleosporaceae	Alternaria	Alternaria sp.	OTU-40	GU903483.1	0.99	0.996
XY-5	Dothideomycetes	Pleosporales	Pleosporaceae	Alternaria	Alternaria solani	OTU-40	LC339938.1	0.99	1
XY-6	Sordariomycetes	Hypocreales	Nectriaceae	Fusarium	Fusarium sp.	OTU-49	EF611090.1	0.99	0.993
XY-7	Dothideomycetes	Pleosporales	Pleosporaceae	Alternaria	Alternaria alternata	OTU-40	MH665846.1	0.98	1
XY-8	Dothideomycetes	Pleosporales	Pleosporaceae	Alternaria	Alternaria sp.	OTU-40	MK649969.1	0.99	1
XY-9	Dothideomycetes	Pleosporales	Pleosporaceae	Alternaria	Alternaria alternata	OTU-40	KU324782.1	0.99	0.998
XY-10	Sordariomycetes	Hypocreales	Stachybotryaceae	Myxospora	Myxospora crassiseta	OTU-59	MH861682.1	0.95	0.979
XY-11 a	Dothideomycetes	Pleosporales	Phaeosphaeriaceae	Paraphoma	Paraphoma sp.	OTU-43	KJ655434.1	0.99	0.996
XY-12	Dothideomycetes	Dothideales	Dothideaceae	Dothidea	Dothidea berberidis	OTU-62	EU167601.1	0.92	0.969
XY-13	Dothideomycetes	Pleosporales	Didymellaceae	Boeremia	Boeremia sp.	OTU-63	MH931264.1	0.95	0.994
XY-14	Dothideomycetes	Pleosporales	Pleosporaceae	Alternaria	Alternaria sp.	OTU-40	MK649969.1	0.98	0.998
XY-15	Dothideomycetes	Pleosporales	Pleosporaceae	Alternaria	Alternaria sp.	OTU-40	MG211077.1	0.99	0.995
XY-16	Dothideomycetes	Pleosporales	Didymellaceae	Didymella	Didymella sp.	OTU-64	MG198901.1	0.97	0.973
XY-17	Sordariomycetes	Hypocreales	Nectriaceae	Fusarium	Fusarium tricinctum	OTU-28	MH781270.1	0.99	0.993
XY-18	Dothideomycetes	Pleosporales	Pleosporaceae	Alternaria	Alternaria alternata	OTU-40	KP979753.1	0.99	0.996
XY-19	Dothideomycetes	Pleosporales	Pleosporaceae	Alternaria	Alternaria tenuissima	OTU-40	MT134971.1	0.99	0.998
XY-20	Dothideomycetes	Pleosporales	Pleosporaceae	Alternaria	Alternaria solani	OTU-65	CP022025.1	0.98	0.996
XY-21	Dothideomycetes	Pleosporales	Pleosporaceae	Alternaria	Alternaria sp.	OTU-66	MW008895.1	0.99	0.997
XY-22	Dothideomycetes	Pleosporales	Pleosporaceae	Alternaria	Alternaria tenuissima	OTU-40	MK748314.1	0.99	0.996
XY-23	Dothideomycetes	Pleosporales	Pleosporaceae	Alternaria	Alternaria alternata	OTU-40	KP900243.1	0.99	0.998
XY-24	Sordariomycetes	Hypocreales	Nectriaceae	Fusarium	Fusarium sp.	OTU-17	MH790320.1	0.99	0.994
XY-25	Dothideomycetes	Pleosporales	Pleosporaceae	Alternaria	Alternaria tenuissima	OTU-40	MT134971.1	1	0.996
XY-26	Dothideomycetes	Pleosporales	Pleosporaceae	Alternaria	Alternaria alternata	OTU-40	KP979753.1	0.99	0.996
XY-27	Dothideomycetes	Pleosporales	Pleosporaceae	Alternaria	Alternaria alternata	OTU-40	KU324782.1	0.99	0.998
XY-28	Dothideomycetes	Pleosporales	Pleosporaceae	Alternaria	Alternaria alternata	OTU-40	KJ526174.1	0.99	1
XY-29 a	Dothideomycetes	Pleosporales	Phaeosphaeriaceae	Paraphoma	Paraphoma sp.	OTU-43	KJ655434.1	0.98	0.996
XY-30	Dothideomycetes	Pleosporales	Pleosporaceae	Alternaria	Alternaria tenuissima	OTU-40	MT134971.1	0.99	0.998
XY-31	Dothideomycetes	Pleosporales	Didymellaceae	Chaetopyrena	Chaetopyrena penicillata	OTU-67	KC492443.1	0.96	0.996
XY-32	Dothideomycetes	Pleosporales	Pleosporaceae	Alternaria	Alternaria tenuissima	OTU-40	MT134971.1	0.98	1
XY-33	Dothideomycetes	Pleosporales	Pleosporaceae	Alternaria	Alternaria alternata	OTU-40	MG211071.1	1	0.998
XY-34	Dothideomycetes	Pleosporales	Didymellaceae	Epicoccum	Epicoccum nigrum	OTU-61	MF925488.1	0.98	0.992
XY-35	Dothideomycetes	Pleosporales	Pleosporaceae	Alternaria	Alternaria sp.	OTU-40	MG211043.1	0.98	0.998
XY-36	Leotiomycetes	Helotiales	Sclerotiniaceae	Botryotinia	Botryotinia sp.	OTU-55	KX378873.1	0.97	0.996
XY-37	Sordariomycetes	Hypocreales	Stachybotryaceae	Myrothecium	Myrothecium sp.	OTU-68	JF819155.1	0.95	0.983
XY-38	Dothideomycetes	Pleosporales	Didymellaceae	Epicoccum	Epicoccum nigrum	OTU-69	KM434167.1	0.99	0.994
HG-3 a	Dothideomycetes	Botryosphaeriales	Phyllostictaceae	Phyllosticta	Psiloglonium sp.	OTU-21	HG935441.1	0.97	0.998
NJ-4	Dothideomycetes	Pleosporales	Didymellaceae	Leptosphaerulina	Leptosphaerulina trifolii	OTU-64	MK379997.1	0.97	0.996
NJ-5	Dothideomycetes	Pleosporales	Pleosporaceae	Alternaria	Alternaria alternata	OTU-40	MT134991.1	0.98	1
NJ-6	Dothideomycetes	Pleosporales	Didymellaceae	Stagonosporopsis	Stagonosporopsis astragali	OTU-70	KP117286.1	0.98	0.998
NJ-7	Dothideomycetes	Pleosporales	Didymellaceae	Didymella	Peyronellaea glomerata	OTU-71	KM014745.1	0.98	1
NJ-8	Dothideomycetes	Pleosporales	Leptosphaeriaceae	Leptosphaeria	Leptosphaeria sp.	OTU-40	HQ637317.1	0.96	1
NJ-9	Sordariomycetes	Hypocreales	Cordycipitaceae	Lecanicillium	Flavocillium subprimulinum	OTU-72	MK579178.1	0.97	0.996
NJ-10	Sordariomycetes	Diaporthales	Valsaceae	Cytospora	Cytospora sp.	OTU-73	MN017981.1	0.98	0.991
NJ-11	Dothideomycetes	Pleosporales	Didymellaceae	Boerem	Boeremia strasseri	OTU-74	MF113460.1	0.95	0.996
NJ-12	Dothideomycetes	Cladosporiales	Cladosporiaceae	Cladosporium	Truncatella angustata	OTU-75	MK182774.1	0.97	0.998
NJ-13	Dothideomycetes	Pleosporales	Didymellaceae	Phoma	Phoma sp.	OTU-76	MH550515.1	0.98	0.996
NJ-14	Dothideomycetes	Pleosporales	Leptosphaeriaceae	Leptosphaeria	Leptosphaeria sp.	OTU-02	FJ025183.1	1	0.991
NJ-15	Sordariomycetes	Hypocreales	Nectriaceae	Fusarium	Fusarium proliferatum	OTU-01	MT967366.1	0.99	0.998
NJ-16	Leotiomycetes	Helotiales	Helotiales incertae sedis	Cadophora	Cadophora sp.	OTU-18	JN859254.1	0.97	0.975
NJ-17	Dothideomycetes	Pleosporales	Didymellaceae	Didymella	Didymella sp.	OTU-64	MT453298.1	0.95	1
NJ-18	Leotiomycetes	Helotiales	Helotiales incertae sedis	Cadophora	Cadophora sp.	OTU-18	JN859254.1	0.96	0.98
NY-5 a	Sordariomycetes	Hypocreales	Nectriaceae	Fusarium	Fusarium fujikuroi	OTU-01	MN644790.1	0.86	0.994
NY-6	Sordariomycetes	Hypocreales	Nectriaceae	Fusarium	Gibberella intermedia	OTU-77	JQ647896.1	0.97	0.994
NY-7	Dothideomycetes	Pleosporales	Pleosporaceae	Alternaria	Alternaria tenuissima	OTU-40	KX783385.1	1	0.996
NY-8	Dothideomycetes	Pleosporales	Pleosporaceae	Alternaria	Alternaria alternata	OTU-40	KJ526174.1	0.99	1
NY-9	Dothideomycetes	Pleosporales	Pleosporaceae	Alternaria	Alternaria sp.	OTU-65	MG779560.1	0.99	1
NY-10	Dothideomycetes	Pleosporales	Didymellaceae	Didymella	Peyronellaea glomerata	OTU-64	KM014745.1	0.98	0.998
NY-11	Dothideomycetes	Pleosporales	Leptosphaeriaceae	Leptosphaeria	Leptosphaeria sp.	OTU-02	HQ637317.1	0.98	0.998
NY-12	Dothideomycetes	Pleosporales	Didymellaceae	Didymella	Peyronellaea glomerata	OTU-71	KM014745.1	0.98	0.998
NY-13	Dothideomycetes	Pleosporales	Didymellaceae	Didymella	Peyronellaea glomerata	OTU-71	KM014745.1	0.98	0.998
NY-14	Sordariomycetes	Hypocreales	Nectriaceae	Fusarium	Fusarium proliferatum	OTU-05	MN871561.1	0.99	0.994
NY-15	Dothideomycetes	Botryosphaeriales	Phyllostictaceae	Phyllosticta	Phyllosticta citrullina	OTU-70	AB470854.1	0.99	0.994
NY-16	Dothideomycetes	Pleosporales	Leptosphaeriaceae	Ophiobolus	Ophiobolus cirsii	OTU-78	MT446159.1	0.96	0.996
NY-17	Dothideomycetes	Pleosporales	Pleosporaceae	Alternaria	Alternaria tenuissima	OTU-40	MK748314.1	0.99	0.998
NY-18	Dothideomycetes	Pleosporales	Leptosphaeriaceae	Leptosphaeria	Leptosphaeria sp.	OTU-79	FJ025157.1	0.99	0.986
NY-19	Dothideomycetes	Pleosporales	Didymellaceae	Epicoccum	Epicoccum nigrum	OTU-61	KM434160.1	0.99	0.998
NY-20	Dothideomycetes	Pleosporales	Leptosphaeriaceae	Leptosphaeria	Leptosphaeria sp.	OTU-40	FJ025183.1	0.97	1
NY-21	Sordariomycetes	Sordariales	Chaetomiaceae	Podospora	Podospora anserina	OTU-80	MK926864.1	0.98	0.994
NY-22	Dothideomycetes	Pleosporales	Didymellaceae	Boeremia	Boeremia exigua	OTU-54	MF662797.1	0.99	0.994
NY-23	Leotiomycetes	Helotiales	Sclerotiniaceae	Botryotinia	Botryotinia sp.	OTU-55	KX378873.1	0.98	0.992
NY-24	Sordariomycetes	Glomerellales	Glomerellaceae	Colletotrichum	Colletotrichum sp.	OTU-81	MK880496.1	0.98	0.998
NY-25	Dothideomycetes	Cladosporiales	Cladosporiaceae	Cladosporium	Cladosporium macrocarpum	OTU-26	KM396371.1	0.99	1
NY-26	Dothideomycetes	Cladosporiales	Cladosporiaceae	Cladosporium	Cladosporium macrocarpum	OTU-26	KM396371.1	0.99	0.998
NG-7	Dothideomycetes	Cladosporiales	Cladosporiaceae	Cladosporium	Cladosporium cladosporioides	OTU-19	MW255614.1	1	0.996
NG-8	Eurotiomycetes	Chaetothyriales	Herpotrichiellaceae	Phialophora	Phialophora mustea	OTU-03	MK102700.1	0.97	0.998
NG-9	Dothideomycetes	Pleosporales	Didymellaceae	Leptosphaerulina	Leptosphaerulina trifolii	OTU-82	MN749502.1	0.98	0.992
NG-10	Sordariomycetes	Hypocreales	Nectriaceae	Fusarium	Gibberella moniliformis	OTU-83	JX970629.1	0.98	0.991
NG-11	Sordariomycetes	Hypocreales	Nectriaceae	Fusarium	Fusarium reticulatum	OTU-49	MT919395.1	0.98	0.996
NG-12	Dothideomycetes	Pleosporales	Leptosphaeriaceae	Leptosphaeria	Leptosphaeria sp.	OTU-02	FJ025183.1	0.97	0.998
NG-13	Dothideomycetes	Pleosporales	Leptosphaeriaceae	Leptosphaeria	Leptosphaeria sp.	OTU-02	FJ025157.1	0.99	0.991
NG-14	Dothideomycetes	Pleosporales	Leptosphaeriaceae	Leptosphaeria	Leptosphaeria sp.	OTU-02	FJ025183.1	0.98	0.995
NG-15	Leotiomycetes	Helotiales	Helotiales incertae sedis	Cadophora	Cadophora sp.	OTU-03	JN859243.1	0.96	0.998
NG-16	Eurotiomycetes	Chaetothyriales	Herpotrichiellaceae	Phialophora	Phialophora mustea	OTU-03	MK102700.1	0.97	0.998
NG-17	Eurotiomycetes	Chaetothyriales	Herpotrichiellaceae	Phialophora	Phialophora mustea	OTU-03	MK102700.1	0.96	0.998
NG-18	Dothideomycetes	Pleosporales	Leptosphaeriaceae	Leptosphaeria	Leptosphaeria sp.	OTU-02	FJ025183.1	0.97	0.998
NG-19	Eurotiomycetes	Chaetothyriales	Herpotrichiellaceae	Phialophora	Phialophora mustea	OTU-03	MK102700.1	0.96	0.996
NG-20	Leotiomycetes	Helotiales	Helotiales incertae sedis	Cadophora	Cadophora sp.	OTU-18	JN859254.1	0.97	0.978
NG-21	Leotiomycetes	Helotiales	Helotiales incertae sedis	Cadophora	Cadophora sp.	OTU-18	JN859229.1	0.96	0.979
NG-22	Leotiomycetes	Helotiales	Helotiales incertae sedis	Cadophora	Cadophora sp.	OTU-03	JN859252.1	0.97	0.993
NG-23	Dothideomycetes	Pleosporales	Leptosphaeriaceae	Leptosphaeria	Leptosphaeria sp.	OTU-40	FJ025157.1	0.98	0.991
XY-39	Sordariomycetes	Glomerellales	Glomerellaceae	Colletotrichum	Didymella glomerata	OTU-71	MK180611.1	0.98	0.994
XY-40 a	Dothideomycetes	Pleosporales	Lophiostomataceae	Lophiostoma	Dothideomycetes sp.	OTU-84	KP991586.1	0.94	1
XG-9	Sordariomycetes	Hypocreales	Stachybotryaceae	Albifimbria	Myrothecium verrucaria	OTU-85	KJ026704.1	0.97	0.995
XG-10 a	Dothideomycetes	Pleosporales	Lophiostomataceae	Lophiostoma	Preussia sp.	OTU-86	KR232517.1	0.98	0.968
XG-11	Leotiomycetes	Helotiales	Helotiales incertae sedis	Cadophora	Cadophora sp.	OTU-03	KC007200.1	0.97	0.998
XG-12	Leotiomycetes	Helotiales	Helotiales incertae sedis	Cadophora	Cadophora sp.	OTU-03	KC007200.1	0.97	0.998
XY-41	Dothideomycetes	Mycosphaerellales	Mycosphaerellaceae	Septoria	Septoria sp.	OTU-14	KT291426.1	0.98	0.996
XY-42	Eurotiomycetes	Eurotiales	Aspergillaceae	Penicillium	Penicillium brevicompactum	OTU-87	MK761051.1	0.97	1
NY-27	Dothideomycetes	Pleosporales	Leptosphaeriaceae	Leptosphaeria	Leptosphaeria sp.	OTU-02	HQ637317.1	0.97	0.991
NJ-19	Dothideomycetes	Pleosporales	Leptosphaeriaceae	Leptosphaeria	Leptosphaeria sp.	OTU-02	FJ025183.1	0.95	1
NJ-20	Leotiomycetes	Helotiales	Helotiales incertae sedis	Cadophora	Cadophora sp.	OTU-18	JN859254.1	0.97	0.976
NG-24	Eurotiomycetes	Chaetothyriales	Herpotrichiellaceae	Phialophora	Phialophora mustea	OTU-03	MK102700.1	0.96	1
NG-25	Eurotiomycetes	Chaetothyriales	Herpotrichiellaceae	Phialophora	Phialophora mustea	OTU-03	MK102700.1	0.97	0.997
XY-43	Dothideomycetes	Mycosphaerellales	Mycosphaerellaceae	Septoria	Septoria carvi	OTU-15	KX453688.1	0.99	0.99
a:Classification status is determined by phylogenetic results
