# Supplementary material for: Distribution and diversity of cultured endophytic fungi in Gentiana straminea Maxim. at different altitudes on the northeastern Qinghai-Tibetan Plateau
Source: Front Microbiol. 2024 Oct 24;15:1466613. doi: 10.3389/fmicb.2024.1466613 (PMC11541051; doi:10.3389/fmicb.2024.1466613)
Supplement: Supplementary file 14 [file Table_3.XLSX]

## Sheet: Sheet1
	Supplementary Table 3 The a diversity indices of endophytic fungi isolated from different tissues of G.straminea from different altitude
	Source	Tissue	Menhinick’s	Shannon-Wiener	Simpson	Phylogenetic diversity	Pielou
	XN	root	2.37	2.86	0.76	0.71	0.77
		stem	2.26	3.65	0.91	1.29	0.93
		leaf	1.83	2.17	0.54	1.38	0.47
	HZ	root	1.45	3.09	0.84	0.98	0.76
		stem	2.22	3.65	0.91	1.27	0.91
		leaf	2.17	3.45	0.84	1.32	0.73
	MY	root	0.65	1.9	0.66	0.34	0.73
		stem	1.06	2.53	0.82	0.38	0.98
		leaf	2.17	3.92	0.91	0.9	0.91
	MD	root	0.95	2.46	0.79	0.73	0.88
		stem	0.81	2.02	0.71	0.82	0.87
		leaf	2.11	3.23	0.84	1.3	0.76
	Total		2.83	4.84	0.94	3.01	0.75
